# Supplementary material for: Population Structure of the Invasive Asian Tiger Mosquito, Aedes albopictus, in Europe
Source: Ecol Evol. 2025 Mar 7;15(3):e71009. doi: 10.1002/ece3.71009 (PMC11886418; doi:10.1002/ece3.71009)
Supplement: Supplementary file 2 — Data S1. [file ECE3-15-e71009-s005.xlsx]

## Sheet: Sheet1
Collaborator	email	Affiliation	sample location(s) provided	sample region
Peter A. Armbruster	paa9@georgetown.edu	Department of Biology, Georgetown University, Washington, DC, USA.	USA (Berlin, NJ; Palm Beach, FL)	North America
Anna Bega	anni.miya@gmail.com	Federal State University of Education. Moscow region, Mytishchi, Russia, and Vavilov Institute of General Genetics in the Russian Academy of Sciences. Moscow, Russia	Russia, Ukraine, Georgia	Europe (SNPs)
Beniamino Caputo	beniamino.caputo@uniroma1.it	Department of Public Health & Infectious Diseases, Università di Roma SAPIENZA, 00185 Rome, Italy	Italy (Rome, Trentino)	Europe (SNPs)
Alessandra della Torre	ale.dellatorre@uniroma1.it	Department of Public Health & Infectious Diseases, Università di Roma SAPIENZA, 00185 Rome, Italy	Italy (Imperia, Rome, Trentino)	Europe (SNPs)
Roger Eritja	r.eritja@ceab.csic.es	Centre d'Estudis Avançats de Blanes (CEAB-CSIC), 17300 Blanes, Spain	Spain (Barcelona)	Europe (SNPs)
Perparim Kadriaj	pkadriaj@yahoo.com	Department of Epidemiology and Infectious Diseases Control, Institute of Public Health, Tirana, Albania	Albania (Vlore)	Europe (SNPs)
Ademir Martins	ademir.fiocruz@gmail.com	Laboratório de Fisiologia e Controle de Artrópodes Vetores, Instituto Oswaldo Cruz, FIOCRUZ, Rio de Janeiro, RJ, Brazil.	Brazil (Gravatai & Recife )	South America
Verena Pichler	verena.pichler@uniroma1.it	Department of Public Health & Infectious Diseases, Università di Roma SAPIENZA, 00185 Rome, Italy	Italy (Rome, Trentino)	Europe (SNPs)
João Pinto	JPinto@ihmt.unl.pt	Global Health and Tropical Medicine, LA-REAL, Instituto de Higiene e Medicina Tropical, Universidade Nova De Lisboa, Lisbon, Portugal	Bulgaria, Croatia, Greece (both), Malta, Italy (Bologna, Puglia), Spain (all except BAR), Turkey (both), Albania (Durres), Portugal (both), Romania, Slovenia, France (Saint-Martin-d'Hères & Strasbourg), Serbia	Europe (SNPs)
Maria Sharakhova	msharakh@vt.edu	Department of Entomology and the Fralin Life Science Institute, Virginia Polytechnic and State University, Blacksburg, VA, 24061, USA	Russia, Ukraine, Georgia	Europe (SNPs)
Sandra Urbanelli	Sandra.Urbanelli@uniroma1.it	Department of Environmental Biology, Sapienza University of Rome, Rome, Italy.	Italy (Brescia, Cesena, Desanzano)	Europe (SNPs)
Enkelejda Velo	dikollikela@gmail.com	Department of Epidemiology and Infectious Diseases Control, Institute of Public Health, Tirana, Albania	Albania (Vlore)	Europe (SNPs)
Peter A. Armbruster	paa9@georgetown.edu	Department of Biology, Georgetown University, Washington, DC, USA.	Japan, Malaysia (Kuala Lumpur)	Asia
Nigel Beebe	n.beebe@uq.edu.au	School of the Environment, University of Queensland Australia, St Lucia, Australia	Indonesia (Wainyapu, Jakarta), Malaysia (Tambun)	Asia
Sebastien Boyer	sboyer@pasteur-kh.org	Medical and Veterinary Entomology Unit, Institut Pasteur du Cambodge, 5 Bd Monivong, Phnom Penh, Cambodia.	Cambodia	Asia
Chun-Hong Chen	chunhong@gmail.com	National Health Research Institutes, National Mosquito-Borne Disease Control Research Center & National Institute of Infectious Diseases and Vaccinology, Taiwan	Taiwan	Asia
Jacob Crawford	jacobcrawford@verily.com	Verily Life Sciences. South San Francisco, CA, USA	China (Yunnan, Hainan)	Asia
Michael C. Fontaine	michael.fontaine@ird.fr	Infectious Diseases and Vectors: Ecology, Genetics, Evolution and Control (MIVEGEC), Université de Montpellier, Montpellier, France AND University of Groningen, Groningen Institute for Evolutionary Life Sciences, Groningen, The Netherlands	Cambodia	Asia
Richard J. Gill	r.gill@imperial.ac.uk	Georgina Mace Centre for the Living Planet, Imperial College London, London, UK	Maldives	Asia
Trang Huynh	htrang27281@yahoo.com	Department of Medical Entomology and Zoonotics, Pasteur Institute in Ho Chi Minh city, Vietnam	Ho Chi Minh, Vietnam	Asia
Kevin Maringer	kevin.maringer@pirbright.ac.uk	The Pirbright Institute, Pirbright, England, UK	Indonesia (Sulawesi)	Asia
Andrew Maynard	andrew.maynard@uqconnect.edu.au	School of the Environment, University of Queensland Australia, St Lucia, Australia	Indonesia (Wainyapu, Jakarta), Malaysia (Tambun)	Asia
Shomen Mukherjee	shomen.mukherjee@ahduni.edu.in	Biological and Life Sciences Division, School of Arts and Sciences, Ahmedabad University, Commerce Six Roads, Navrangpura, Ahmedabad 380009, Gujarat, India	India	Asia
Leonard E. Munstermann	leonard.munstermann@yale.edu	Yale School of Public Health, Yale University and Curator of Entomology, Yale Peabody Museum, New Haven, CT, USA	Nepal	Asia
S.N. Surendran	noble@univ.jfn.ac.lk	Department of Zoology, University of Jaffna, Jaffna, Sri Lanka	Sri Lanka	Asia
Sandra Urbanelli	Sandra.Urbanelli@uniroma1.it	Department of Environmental Biology, Sapienza University of Rome, Rome, Italy.	Bhutan, Thailand (Lampang), Japan (Nagasaki)	Asia
Isra Wahid	israwahid@med.unhas.ac.id	Center for Zoonotic and Emerging Diseases HUMRC, Faculty of Medicine Hasanuddin University. Makassar, Indonesia	Indonesia (Sulawesi)	Asia
