# Supplementary material for: Population Structure of the Invasive Asian Tiger Mosquito, Aedes albopictus, in Europe
Source: Ecol Evol. 2025 Mar 7;15(3):e71009. doi: 10.1002/ece3.71009 (PMC11886418; doi:10.1002/ece3.71009)
Supplement: Supplementary file 3 — Data S2. [file ECE3-15-e71009-s003.xlsx]

## Sheet: Sheet1
Collaborator	email	Affiliation	sample location(s) provided	sample region
Muhammet Mustafa Akiner	akiner.m@gmail.com	Department of Biology, Recep Tayyip Erdogan University, Fener, Rize, Türkiye	Aliaga, Turkey; Hopa, Turkey	Europe (microsats)
Georgios Balatsos	g.balatsos@bpi.gr	Laboratory of Insects & Parasites of Medical Importance, Scientific Directorate of Entomology and Agricultural Zoology, Benaki Phytopathological Institute, Kifissia, Greece	Athens, Greece; Chania, Greece	Europe (microsats)
Gilles Besnard	gbesnard@eid-rhonealpes.com	Entente Interdépartementale Rhône-Alpes pour la Démoustication (EIRAD), Chindrieux, France.	Saint-Martin-d'Hères, France	Europe (microsats)
Maria Louise Borg	maria-louise.borg@gov.mt	Infectious Disease Prevention and Control Unit (IDCU) – Health Promotion and Disease Prevention Directorate, Malta.	Luqa, Malta	Europe (microsats)
Daniel Bravo-Barriga	dbravoparasit@unex.es	Parasitology and Parasitic Diseases Unit, Animal Health Department, Veterinary Faculty, Sanidad Animal Building, Rabanales Campus, University of Extremadura Córdoba (UExUCO), Cáceres, Córdoba, Spain	Badajoz, Spain	Europe (microsats)
Rubén Bueno Marí	ruben.bueno@uv.es	R&D Department, Laboratorios Lokímica, Valencia, Spain; European Center of Excellence for Vector Control, Rentokil Initial; & Department of Pharmacy, Pharmaceutical Technology and Parasitology, Parasite & Health Research Group, University of Valencia, Valencia, Spain	Catarroja, Spain; Cornellà del Llobregat, Spain; Magaluf, Spain	Europe (microsats)
Beniamino Caputo	beniamino.caputo@uniroma1.it	Department of Public Health & Infectious Diseases, Università di Roma SAPIENZA, 00185 Rome, Italy	Italy (Rome, Puglia)	Europe (microsats)
Francisco Collantes	fcollant@um.es	Department of Zoology and Physical Anthropology, Universidad de Murcia, Murcia, Spain	San Roque, Spain	Europe (microsats)
Cintia Horvath	horvathcintia@yahoo.com	Department of Parasitology and Parasitic Diseases, University of Agricultural Sciences and Veterinary Medicine of Cluj-Napoca, Calea Mănăştur 3-5, 400372, Cluj-Napoca, Romania.	Satu Mare, Romania	Europe (microsats)
Mihaela Kavran	mihaela.kavran@polj.edu.rs	Faculty of Agriculture, University of Novi Sad, Novi Sad, Serbia.	Novi Sad, Serbia	Europe (microsats)
Raquel Medialdea Carrera	raquel.medialdea.carrera@gmail.com	Infectious Disease Prevention and Control Unit (IDCU) – Health Promotion and Disease Prevention Directorate, Ministry for Health, Malta.	Luqa, Malta	Europe (microsats)
Tanya Melillo	Tanya.melillo@gov.mt	Infectious Disease Prevention and Control Unit (IDCU) – Health Promotion and Disease Prevention Directorate, Ministry for Health, Malta	Luqa, Malta	Europe (microsats)
Antonios Michaelakis	a.michaelakis@bpi.gr	Laboratory of Insects & Parasites of Medical Importance, Scientific Directorate of Entomology and Agricultural Zoology, Benaki Phytopathological Institute, Kifissia, Greece	Athens, Greece; Chania, Greece	Europe (microsats)
Ognyan Mikov	mikov@ncipd.org	National Center of Infectious and Parasitic Diseases, Sofia, Bulgaria	Lom, Bulgaria	Europe (microsats)
João Pinto	JPinto@ihmt.unl.pt	Global Health and Tropical Medicine, LA-REAL, Instituto de Higiene e Medicina Tropical, Universidade Nova De Lisboa, Lisbon, Portugal	Penafiel, Portugal	Europe (microsats)
Arianna Puggioli	apuggioli@caa.it	Medical and Veterinary Entomology Department, Centro Agricoltura Ambiente CAA "G. Nicoli”, Crevalcore, Italy	Bologna, Italy	Europe (microsats)
Elton Rogozi	eltonrogozi@gmail.com	Vectors' Control Unit, Department of Epidemiology and Control of Infectious Diseases, Institute of Public Health, Str. Aleksander Moisiu 80, Tirana, Albania	Durres, Albania	Europe (microsats)
Francis Schaffner	fschaffner.consult@gmail.com	Francis Schaffner Consultancy, Riehen, Switzerland	Ajdovščina, Slovenia; Dubrovnik, Croatia; Sochi, Russia; Souckhumi, Abkhazia; Strasbourg, France	Europe (microsats)
Vera Valadas	valadas1980@gmail.com	Global Health and Tropical Medicine, Instituto De Higiene E Medicina Tropical, Universidade Nova De Lisboa, Lisbon, Portugal.	microsatellites	Europe (microsats)
